# Supplementary material for: iTRAQ-based comparative proteomics reveal an enhancing role of PRDX6 in the freezability of Mediterranean buffalo sperm
Source: BMC Genomics. 2023 May 5;24:245. doi: 10.1186/s12864-023-09329-x (PMC10163707; doi:10.1186/s12864-023-09329-x)
Supplement: Supplementary file 1 — Supplementary Material 1 [file 12864_2023_9329_MOESM1_ESM.xlsx]

## Sheet: Protein result of PRM
Supplementary Table 1 Protein result of PRM
Protein	Peptide	PFE_1	PFE_2	PFE_3	GFE_1	GFE_2	GFE_3	GFE-vs-PFE	P-value
sp|P15690|NDUS1_BOVIN	AVTEGAHAVEEPSIC	880390	564744	633728	594856	638063	442817	0.806083	0.298769
sp|P15690|NDUS1_BOVIN	SATYVNTEGR	1624269	1443638		1184088	1238236	1027534	0.749666	0.0359631
sp|Q2KJE5|G3PT_BOVIN	GAHQNIIPASTGAAK	16696624	17260393	13927613	12213990	12089802	10299645	0.722642	0.0211086
sp|Q2KJE5|G3PT_BOVIN	IVSNASCTTNCLAPLAK	30155164	21387010	28792545	19140567	20035243	17906301	0.710553	0.0500788
sp|Q2KJE5|G3PT_BOVIN	VPTPDVSVVDLTCR	25988610	24080031	23692617	20748818	21605817	17305141	0.808823	0.0346086
tr|E1BD64|E1BD64_BOVIN	LRPLYNHPAGPR	570186	719682		560198	380507	384465	0.684912	0.120999
tr|F1MYH5|F1MYH5_BOVIN	ISPSTDSLAK	46485511	25748113		24225772	20764464	16136061	0.564154	0.154134
tr|F1MYH5|F1MYH5_BOVIN	LLNESPFNCEDLCEGENKHSEIR	41504656	16875621	18724168	19809228	19639325	17348761	0.736628	0.442979
tr|F1MYH5|F1MYH5_BOVIN	LSSLVIQMAR	10598987	10815576	8830427	7889543	6427521	4808938	0.632369	0.0272242
tr|F1MYH5|F1MYH5_BOVIN	NLFNHGK	15888543	11308085		9383659	7179561	6563026	0.56689	0.0627016
tr|F1N2F2|F1N2F2_BOVIN	HGESTWNQENR	2404819	1810584	1081111	1973582	4184093	2925933	1.71502	0.165811
tr|F1N2F2|F1N2F2_BOVIN	RVLIAAHGNSLR	414727	232677	166851	658201	545163	321145	1.87227	0.128195
tr|F1N2F2|F1N2F2_BOVIN	VLIAAHGNSLR	3121923	2260772	1286278	4667100	4725507	3276317	1.89968	0.0481683
tr|Q24JZ7|Q24JZ7_BOVIN	STGCDFTVSPK	889896	512378	421875	369709		364380	0.603642	0.283736

## Sheet: Peptide result of PRM
Supplementary Table 2 Peptide resultof PRM
Peptide	Protein	Sample	Area
AVTEGAHAVEEPSIC	sp|P15690|NDUS1_BOVIN	PFE_1	880390
AVTEGAHAVEEPSIC	sp|P15690|NDUS1_BOVIN	PFE_2	564744
AVTEGAHAVEEPSIC	sp|P15690|NDUS1_BOVIN	GFE_1	594856
AVTEGAHAVEEPSIC	sp|P15690|NDUS1_BOVIN	GFE_2	638063
AVTEGAHAVEEPSIC	sp|P15690|NDUS1_BOVIN	GFE_3	442817
AVTEGAHAVEEPSIC	sp|P15690|NDUS1_BOVIN	PFE_3	633728
GAHQNIIPASTGAAK	sp|Q2KJE5|G3PT_BOVIN	PFE_1	16696624
GAHQNIIPASTGAAK	sp|Q2KJE5|G3PT_BOVIN	PFE_2	17260393
GAHQNIIPASTGAAK	sp|Q2KJE5|G3PT_BOVIN	GFE_1	12213990
GAHQNIIPASTGAAK	sp|Q2KJE5|G3PT_BOVIN	GFE_2	12089802
GAHQNIIPASTGAAK	sp|Q2KJE5|G3PT_BOVIN	GFE_3	10299645
GAHQNIIPASTGAAK	sp|Q2KJE5|G3PT_BOVIN	PFE_3	13927613
HGESTWNQENR	tr|F1N2F2|F1N2F2_BOVIN	PFE_1	2404819
HGESTWNQENR	tr|F1N2F2|F1N2F2_BOVIN	PFE_2	1810584
HGESTWNQENR	tr|F1N2F2|F1N2F2_BOVIN	GFE_1	1973582
HGESTWNQENR	tr|F1N2F2|F1N2F2_BOVIN	GFE_2	4184093
HGESTWNQENR	tr|F1N2F2|F1N2F2_BOVIN	GFE_3	2925933
HGESTWNQENR	tr|F1N2F2|F1N2F2_BOVIN	PFE_3	1081111
ISPSTDSLAK	tr|F1MYH5|F1MYH5_BOVIN	PFE_1	46485511
ISPSTDSLAK	tr|F1MYH5|F1MYH5_BOVIN	PFE_2	25748113
ISPSTDSLAK	tr|F1MYH5|F1MYH5_BOVIN	GFE_1	24225772
ISPSTDSLAK	tr|F1MYH5|F1MYH5_BOVIN	GFE_2	20764464
ISPSTDSLAK	tr|F1MYH5|F1MYH5_BOVIN	GFE_3	16136061
ISPSTDSLAK	tr|F1MYH5|F1MYH5_BOVIN	PFE_3
IVSNASCTTNCLAPLAK	sp|Q2KJE5|G3PT_BOVIN	PFE_1	30155164
IVSNASCTTNCLAPLAK	sp|Q2KJE5|G3PT_BOVIN	PFE_2	21367010
IVSNASCTTNCLAPLAK	sp|Q2KJE5|G3PT_BOVIN	GFE_1	19140567
IVSNASCTTNCLAPLAK	sp|Q2KJE5|G3PT_BOVIN	GFE_2	20035243
IVSNASCTTNCLAPLAK	sp|Q2KJE5|G3PT_BOVIN	GFE_3	17906301
IVSNASCTTNCLAPLAK	sp|Q2KJE5|G3PT_BOVIN	PFE_3	28792545
LLNESPFNCEDLCEGENKHSEIR	tr|F1MYH5|F1MYH5_BOVIN	PFE_1	41504656
LLNESPFNCEDLCEGENKHSEIR	tr|F1MYH5|F1MYH5_BOVIN	PFE_2	16875621
LLNESPFNCEDLCEGENKHSEIR	tr|F1MYH5|F1MYH5_BOVIN	GFE_1	19809228
LLNESPFNCEDLCEGENKHSEIR	tr|F1MYH5|F1MYH5_BOVIN	GFE_2	19639325
LLNESPFNCEDLCEGENKHSEIR	tr|F1MYH5|F1MYH5_BOVIN	GFE_3	17348761
LLNESPFNCEDLCEGENKHSEIR	tr|F1MYH5|F1MYH5_BOVIN	PFE_3	18724168
LRPLYNHPAGPR	tr|E1BD64|E1BD64_BOVIN	PFE_1	570186
LRPLYNHPAGPR	tr|E1BD64|E1BD64_BOVIN	PFE_2	719682
LRPLYNHPAGPR	tr|E1BD64|E1BD64_BOVIN	GFE_1	560198
LRPLYNHPAGPR	tr|E1BD64|E1BD64_BOVIN	GFE_2	380507
LRPLYNHPAGPR	tr|E1BD64|E1BD64_BOVIN	GFE_3	384465
LRPLYNHPAGPR	tr|E1BD64|E1BD64_BOVIN	PFE_3
LSSLVIQMAR	tr|F1MYH5|F1MYH5_BOVIN	PFE_1	10598987
LSSLVIQMAR	tr|F1MYH5|F1MYH5_BOVIN	PFE_2	10815576
LSSLVIQMAR	tr|F1MYH5|F1MYH5_BOVIN	GFE_1	7889543
LSSLVIQMAR	tr|F1MYH5|F1MYH5_BOVIN	GFE_2	6427521
LSSLVIQMAR	tr|F1MYH5|F1MYH5_BOVIN	GFE_3	4808938
LSSLVIQMAR	tr|F1MYH5|F1MYH5_BOVIN	PFE_3	8830427
NLFNHGK	tr|F1MYH5|F1MYH5_BOVIN	PFE_1	15888543
NLFNHGK	tr|F1MYH5|F1MYH5_BOVIN	PFE_2	11308085
NLFNHGK	tr|F1MYH5|F1MYH5_BOVIN	GFE_1	9383659
NLFNHGK	tr|F1MYH5|F1MYH5_BOVIN	GFE_2	7179561
NLFNHGK	tr|F1MYH5|F1MYH5_BOVIN	GFE_3	6563026
NLFNHGK	tr|F1MYH5|F1MYH5_BOVIN	PFE_3
RVLIAAHGNSLR	tr|F1N2F2|F1N2F2_BOVIN	PFE_1	414727
RVLIAAHGNSLR	tr|F1N2F2|F1N2F2_BOVIN	PFE_2	232677
RVLIAAHGNSLR	tr|F1N2F2|F1N2F2_BOVIN	GFE_1	658201
RVLIAAHGNSLR	tr|F1N2F2|F1N2F2_BOVIN	GFE_2	545163
RVLIAAHGNSLR	tr|F1N2F2|F1N2F2_BOVIN	GFE_3	321145
RVLIAAHGNSLR	tr|F1N2F2|F1N2F2_BOVIN	PFE_3	166851
SATYVNTEGR	sp|P15690|NDUS1_BOVIN	PFE_1	1624269
SATYVNTEGR	sp|P15690|NDUS1_BOVIN	PFE_2	1443638
SATYVNTEGR	sp|P15690|NDUS1_BOVIN	GFE_1	1184088
SATYVNTEGR	sp|P15690|NDUS1_BOVIN	GFE_2	1238236
SATYVNTEGR	sp|P15690|NDUS1_BOVIN	GFE_3	1027534
SATYVNTEGR	sp|P15690|NDUS1_BOVIN	PFE_3
STGCDFTVSPK	tr|Q24JZ7|Q24JZ7_BOVIN	PFE_1	889896
STGCDFTVSPK	tr|Q24JZ7|Q24JZ7_BOVIN	PFE_2	512378
STGCDFTVSPK	tr|Q24JZ7|Q24JZ7_BOVIN	GFE_1	369709
STGCDFTVSPK	tr|Q24JZ7|Q24JZ7_BOVIN	GFE_2
STGCDFTVSPK	tr|Q24JZ7|Q24JZ7_BOVIN	GFE_3	364380
STGCDFTVSPK	tr|Q24JZ7|Q24JZ7_BOVIN	PFE_3	421875
VLIAAHGNSLR	tr|F1N2F2|F1N2F2_BOVIN	PFE_1	3121923
VLIAAHGNSLR	tr|F1N2F2|F1N2F2_BOVIN	PFE_2	2260772
VLIAAHGNSLR	tr|F1N2F2|F1N2F2_BOVIN	GFE_1	4667100
VLIAAHGNSLR	tr|F1N2F2|F1N2F2_BOVIN	GFE_2	4725507
VLIAAHGNSLR	tr|F1N2F2|F1N2F2_BOVIN	GFE_3	3276317
VLIAAHGNSLR	tr|F1N2F2|F1N2F2_BOVIN	PFE_3	1286278
VPTPDVSVVDLTCR	sp|Q2KJE5|G3PT_BOVIN	PFE_1	25988610
VPTPDVSVVDLTCR	sp|Q2KJE5|G3PT_BOVIN	PFE_2	24080031
VPTPDVSVVDLTCR	sp|Q2KJE5|G3PT_BOVIN	GFE_1	20748818
VPTPDVSVVDLTCR	sp|Q2KJE5|G3PT_BOVIN	GFE_2	21605817
VPTPDVSVVDLTCR	sp|Q2KJE5|G3PT_BOVIN	GFE_3	17305141
VPTPDVSVVDLTCR	sp|Q2KJE5|G3PT_BOVIN	PFE_3	23692617
